# Supplementary material for: Adenine Nucleotide Translocase: From Nucleotide Carrier to a Modulator of Mitochondrial Bioenergetics, Quality Control, and Cellular Communication
Source: Cells. 2026 Apr 2;15(7):646. doi: 10.3390/cells15070646 (PMC13072411; doi:10.3390/cells15070646)
Supplement: Supplementary file 1 [file cells-15-00646-s001.zip]

Archive with 1 entries (1 files):
- cells-4199502-supplementary.pdf
